# Supplementary material for: NnARF17 and NnARF18 from lotus promote root formation and modulate stress tolerance in transgenic Arabidopsis thaliana
Source: BMC Plant Biol. 2024 Mar 2;24:163. doi: 10.1186/s12870-024-04852-9 (PMC10908128; doi:10.1186/s12870-024-04852-9)
Supplement: Supplementary file 3 — Supplementary Material 3 [file 12870_2024_4852_MOESM3_ESM.xlsx]

## Sheet: 基因表达
ID	Fold Change	Nr_annotation
NnARF17
Up-regulated genes
AT4G39840	12.34	Cell wall integrity/stress response component-like protein [Arabidopsis thaliana]
AT1G15000	9.54	Serine carboxypeptidase-like 50 [Arabidopsis thaliana]
AT5G42825	4.23	Hypothetical protein AT5G42825 [Arabidopsis thaliana]
AT1G21525	2.18	Unknown [Arabidopsis thaliana]
AT1G01010	1.7	T25K16.1 [Arabidopsis thaliana]
AT1G06530	1.14	Tropomyosin-like protein [Arabidopsis thaliana]
AT1G15520	1.13	Pleiotropic drug resistance 12 [Arabidopsis thaliana]
AT4G38860	1	SAUR-like auxin-responsive protein family [Arabidopsis thaliana]
Down-regulated genes
AT5G14700	-1.01	NAD(P)-binding Rossmann-fold superfamily protein [Arabidopsis thaliana]
AT5G13820	-1.01	Telomeric DNA binding protein 1 [Arabidopsis thaliana]
AT4G34860	-1.02	Plant neutral invertase family protein [Arabidopsis thaliana]
AT5G56980	-1.02	Cotton fiber protein [Arabidopsis thaliana]
AT5G42820	-1.03	Zinc finger C-x8-C-x5-C-x3-H type family protein [Arabidopsis thaliana]
AT5G50570	-1.04	Squamosa promoter-binding protein-like (SBP domain) transcription factor family protein [Arabidopsis thaliana]
AT5G50670	-1.04	Squamosa promoter-binding protein-like (SBP domain) transcription factor family protein [Arabidopsis thaliana]
AT1G78850	-1.06	D-mannose binding lectin protein with Apple-like carbohydrate-binding domain-containing protein [Arabidopsis thaliana]
AT1G69480	-1.1	Unnamed protein product [Arabidopsis thaliana]
AT4G28040	-1.12	Hypothetical protein AALP_AA7G060000 [Arabis alpina]
AT5G37540	-1.13	Eukaryotic aspartyl protease family protein [Arabidopsis thaliana]
AT4G27260	-1.21	Auxin-responsive GH3 family protein [Arabidopsis thaliana]
AT4G39838	-1.2878	Cell wall integrity/stress response component-like protein [Arabidopsis thaliana]
AT1G17750	-1.31	PEP1 receptor 2 [Arabidopsis thaliana]
AT1G32630	-1.32	Basic helix-loop-helix (bHLH) DNA-binding family protein [Arabidopsis thaliana]
AT1G72210	-1.4	Hypothetical protein AXX17_AT1G66360 [Arabidopsis thaliana]
AT5G65300	-1.4	Hypothetical protein AT5G65300 [Arabidopsis thaliana]
AT5G43620	-1.41	Pre-mRNA cleavage complex II [Arabidopsis thaliana]
AT3G08720	-1.45	Serine/threonine protein kinase 2 [Arabidopsis thaliana]
AT5G49280	-1.46	Hydroxyproline-rich glycoprotein family protein [Arabidopsis thaliana]
AT4G32480	-1.56	Hypothetical protein AXX17_AT4G37270 [Arabidopsis thaliana]
AT3G18710	-1.59	Plant U-box 29 [Arabidopsis thaliana]
AT3G50800	-1.61	Hypothetical protein AT3G50800 [Arabidopsis thaliana]
AT2G44840	-1.76	Ethylene-responsive element binding factor 13 [Arabidopsis thaliana]
AT1G15002	-1.77	Serine carboxypeptidase-like 50 [Arabidopsis thaliana]
AT3G22121	-1.8	Cell wall-plasma membrane linker protein [Arabidopsis thaliana]
AT5G47850	-1.83	CRINKLY4 related 4 [Arabidopsis thaliana]
AT3G45650	-1.85	PREDICTED: protein NRT1/ PTR FAMILY 2.7 isoform X2 [Camelina sativa]
AT4G01950	-1.86	Glycerol-3-phosphate acyltransferase 3 [Arabidopsis thaliana]
AT4G08950	-2.07	Phosphate-responsive 1 family protein [Arabidopsis thaliana]
AT1G80820	-2.23	Cinnamoyl coa reductase [Arabidopsis thaliana]
AT1G52100	-2.4	Mannose-binding lectin superfamily protein [Arabidopsis thaliana]
AT3G53980	-2.43	Unnamed protein product [Arabidopsis thaliana]
AT3G45960	-2.54	Expansin-like A3 [Arabidopsis thaliana]
AT3G62090	-2.69	Phytochrome interacting factor 3-like 2 [Arabidopsis thaliana]
AT2G28780	-2.71	P-hydroxybenzoic acid efflux pump subunit [Arabidopsis thaliana]
AT3G23250	-2.92	Myb domain protein 15 [Arabidopsis thaliana]
AT1G66390	-2.93	Myb domain protein 90 [Arabidopsis thaliana]
AT1G65890	-3.07	Acyl activating enzyme 12 [Arabidopsis thaliana]
AT4G30280	-3.63	Xyloglucan endotransglucosylase/hydrolase 18 [Arabidopsis thaliana]
AT5G11140	-4.13	Phospholipase-like protein (PEARLI 4) family protein [Arabidopsis thaliana]
AT5G35935	-6.54	Uncharacterized protein LOC111829291 [Capsella rubella]
AT1G06540	-8.04	Tropomyosin-like protein [Arabidopsis thaliana]
NnARF18
Up-regulated genes
AT4G03585	4.11	CYP86A2 [Arabidopsis thaliana]
AT2G07475	3.6	SKP1 interacting partner 6 [Arabidopsis thaliana]
AT1G66040	2.62	Zinc finger (C3HC4-type RING finger) family protein [Arabidopsis thaliana]
AT1G75945	2.53	T4O12.16 [Arabidopsis thaliana]
AT1G18830	2.47	Transducin/WD40 repeat-like superfamily protein [Arabidopsis thaliana]
AT2G20880	2.36	Integrase-type DNA-binding superfamily protein [Arabidopsis thaliana]
AT4G04223	2.33	Hypothetical protein, partial [Arabidopsis thaliana]
AT5G35935	2.2	Uncharacterized protein LOC111829291 [Capsella rubella]
AT1G67626	2.04	F12A21.24 [Arabidopsis thaliana]
AT1G66570	1.85	Sucrose-proton symporter 7 [Arabidopsis thaliana]
AT1G21525	1.85	Unknown [Arabidopsis thaliana]
AT2G29480	1.76	Glutathione S-transferase tau 2 [Arabidopsis thaliana]
AT1G01010	1.62	T25K16.1 [Arabidopsis thaliana]
AT1G05680	1.57	Uridine diphosphate glycosyltransferase 74E2 [Arabidopsis thaliana]
AT2G29680	1.4	Cell division control protein 6 homolog [Capsella rubella]
AT5G10250	1.28	Phototropic-responsive NPH3 family protein [Arabidopsis thaliana]
AT2G13550	1.25	Hypothetical protein AT2G13550 [Arabidopsis thaliana]
AT1G52315	1.2	Regulator of Vps4 activity in the MVB pathway protein [Arabidopsis thaliana]
AT5G44050	1.18	Hypothetical protein [Arabidopsis thaliana]
AT2G34060	1.11	Putative peroxidase, partial [Arabidopsis thaliana]
AT1G22550	1.09	Major facilitator superfamily protein [Arabidopsis thaliana]
AT2G00340	1.08	Unnamed protein product [Arabidopsis thaliana]
AT5G54585	1.05	Hypothetical protein AXX17_AT5G53680 [Arabidopsis thaliana]
AT1G19440	1.04	3-ketoacyl-CoA synthase 4 [Arabidopsis thaliana]
AT5G05580	1.03	Fatty acid desaturase 8 [Arabidopsis thaliana]
AT4G18050	1	Multidrug resistance protein/P-glycoprotein-like [Arabidopsis thaliana]
Down-regulated genes
AT3G05690	-1.01	Nuclear factor Y, subunit A2 [Arabidopsis thaliana]
AT2G36270	-1.02	Basic-leucine zipper (bZIP) transcription factor family protein [Arabidopsis thaliana]
AT4G31240	-1.02	PREDICTED: probable nucleoredoxin 3 [Camelina sativa]
AT1G69480	-1.14	Unnamed protein product [Arabidopsis thaliana]
AT5G55930	-1.15	Oligopeptide transporter 1 [Arabidopsis thaliana]
AT3G01970	-1.25	WRKY DNA-binding protein 45 [Arabidopsis thaliana]
AT4G32480	-1.34	Hypothetical protein AXX17_AT4G37270 [Arabidopsis thaliana]
AT2G25470	-1.36	Receptor like protein 21 [Arabidopsis thaliana]
AT5G40690	-1.39	Histone-lysine N-methyltransferase trithorax-like protein [Arabidopsis thaliana]
AT1G30700	-1.4	FAD-binding Berberine family protein [Arabidopsis thaliana]
AT3G17790	-1.46	Purple acid phosphatase 17 [Arabidopsis thaliana]
AT3G55240	-1.47	Hypothetical protein [Arabidopsis thaliana]
AT3G47420	-1.48	Putative glycerol-3-phosphate transporter 1 [Arabidopsis thaliana]
AT5G63130	-1.49	Octicosapeptide/Phox/Bem1p family protein [Arabidopsis thaliana]
AT1G32900	-1.56	Granule-bound starch synthase 1, chloroplastic/amyloplastic [Camelina sativa]
AT4G28040	-1.6	Hypothetical protein AALP_AA7G060000 [Arabis alpina]
AT2G05914	-1.64	Hypothetical protein ARALYDRAFT_320270 [Arabidopsis lyrata subsp. lyrata]
AT4G15990	-1.64	Hypothetical protein AT4G15990 [Arabidopsis thaliana]
AT1G68740	-1.7	Contains similarity to gb|AF114753 polytropic murine leukamia virus receptor SYG1 from Mus musculus. EST gb|N96331 comes from this gene [Arabidopsis thaliana]
AT4G28790	-1.89	Basic helix-loop-helix (bHLH) DNA-binding superfamily protein [Arabidopsis thaliana]
AT3G49340	-2.05	Unnamed protein product [Arabidopsis thaliana]
AT4G23700	-2.08	Cation/H+ exchanger 17 [Arabidopsis thaliana]
AT5G53048	-2.08	Alpha/beta-Hydrolases superfamily protein [Arabidopsis thaliana]
AT3G61410	-2.24	U-box kinase family protein [Arabidopsis thaliana]
AT3G30770	-2.61	Unnamed protein product [Arabidopsis thaliana]
AT2G32830	-2.73	Phosphate transporter 1;5 [Arabidopsis thaliana]
AT4G14630	-2.75	Germin-like protein, partial [Arabidopsis thaliana]
AT3G30844	-2.79	Gag-Pol [Arabidopsis thaliana]
AT1G43886	-2.85	Hypothetical protein AXX17_AT1G39940 [Arabidopsis thaliana]
AT3G30843	-3.35	Uncharacterized protein LOC104718045 [Camelina sativa]
AT5G08030	-3.63	PLC-like phosphodiesterases superfamily protein [Arabidopsis thaliana]
AT1G36630	-3.91	Uncharacterized protein LOC111210985 [Brassica napus]
AT3G52820	-4	Purple acid phosphatase-like protein [Arabidopsis thaliana]
AT1G73010	-4.02	Hypothetical protein [Arabidopsis thaliana]
AT2G02990	-4.13	Unknown, partial [Arabidopsis thaliana]
AT3G04530	-4.15	Phosphoenolpyruvate carboxylase kinase, putative [Arabidopsis thaliana]
AT1G08165	-4.58	T6D22.25 [Arabidopsis thaliana]
AT1G35735	-4.66	Gag-Pol [Arabidopsis thaliana]
AT3G43110	-4.71	Transmembrane protein [Arabidopsis thaliana]
AT1G17710	-4.85	Pyridoxal phosphate phosphatase-related protein [Arabidopsis thaliana]
AT1G53490	-4.92	Unnamed protein product [Brassica rapa]
AT1G67105	-5.03	Unknown protein [Arabidopsis thaliana]
AT2G04755	-5.35	Calcium ion-binding protein [Arabidopsis thaliana]
AT1G07887	-5.84	Mto 1 responding down 1 [Arabidopsis thaliana]
AT2G45130	-6.13	SPX domain protein 3 [Arabidopsis thaliana]
AT1G27565	-8.89	Hypothetical protein AT1G27565, partial [Arabidopsis thaliana]
AT2G19570	-9.94	Cytidine deaminase 1 [Arabidopsis thaliana]
AT1G04647	-10.18	ARM repeat superfamily protein [Arabidopsis thaliana]
